# Supplementary material for: Influence of Exposure Period and Angle Alteration on the Flexural Resilience and Mechanical Attributes of Photosensitive Resin
Source: Nanomaterials (Basel). 2022 Jul 26;12(15):2566. doi: 10.3390/nano12152566 (PMC9332362; doi:10.3390/nano12152566)
Supplement: Supplementary file 1 [file nanomaterials-12-02566-s001.zip]

Archive with 1 entries (1 files):
- nanomaterials-1770968-supplementary.pdf
